# Supplementary material for: Comparative effects of platelets and plasma-derived mitochondria in early-phase Achilles tendon inflammation
Source: Regen Biomater. 2026 Jun 13;13:rbag127. doi: 10.1093/rb/rbag127 (PMC13329078; doi:10.1093/rb/rbag127)
Supplement: rbag127_Supplementary_Data [file rbag127_supplementary_data.zip]

Archive with 1 entries (1 files):
- Supplementary File_SH Kim et al.docx
